# Supplementary material for: An interpretable machine learning model for predicting brain metastasis in breast cancer
Source: Front Med (Lausanne). 2026 Apr 8;13:1693557. doi: 10.3389/fmed.2026.1693557 (PMC13099915; doi:10.3389/fmed.2026.1693557)
Supplement: Supplementary file 2 [file Table_2.xlsx]

## Sheet: Sheet1
Age	Sex	Radiation	Chemotherapy	Marrige	Surgery	Grade	T	N	Stage	Breast-subtype	ER	PR	HER2	Literal	Race	Brain-met
0	1	0	0	1	0	1	0	1	0	2	0	1	1	1	2	1
1	1	0	0	1	0	1	0	0	0	0	0	0	1	1	2	1
1	1	0	0	1	0	2	0	3	0	1	0	0	1	1	2	1
1	1	0	0	1	0	2	1	1	0	0	0	0	1	1	2	1
1	1	0	0	1	0	1	0	3	0	2	0	1	1	1	2	1
0	1	0	0	1	0	1	0	0	0	1	0	0	1	1	2	1
1	1	0	0	1	0	1	2	1	0	0	0	0	1	1	2	1
0	1	0	0	1	0	2	3	0	0	2	0	1	1	1	2	1
1	1	0	0	1	0	2	1	1	0	2	0	0	1	1	2	1
1	1	0	0	1	0	1	3	3	0	2	0	1	1	1	2	1
0	1	0	0	1	0	2	3	3	0	3	0	0	1	1	2	1
0	1	0	0	1	0	2	3	1	0	3	0	0	1	2	2	1
1	1	0	0	1	0	2	2	1	0	1	0	0	1	1	2	1
1	1	0	0	1	0	1	0	0	0	2	0	1	1	2	2	1
0	1	0	0	1	0	1	1	1	1	2	0	0	1	2	2	1
1	1	0	0	1	0	1	0	1	1	3	1	1	1	2	0	1
1	1	0	0	1	1	2	3	2	1	0	1	0	1	2	0	1
1	1	0	0	1	0	2	0	1	1	0	1	0	1	2	0	1
1	1	0	0	1	0	2	2	1	1	0	1	0	1	2	0	1
1	1	0	0	0	0	1	3	3	1	2	1	1	1	2	0	1
1	1	1	0	0	1	2	2	0	1	0	0	0	0	2	1	0
1	1	1	1	1	1	1	0	1	1	2	1	1	0	1	0	0
1	1	0	0	0	1	1	0	0	0	2	1	1	0	1	0	0
1	1	0	0	1	1	1	0	0	0	2	1	1	0	1	0	0
1	1	1	0	1	1	1	0	0	0	2	1	0	0	1	1	0
1	1	0	0	0	1	2	2	3	2	1	0	0	1	1	1	0
1	1	1	1	1	1	1	1	0	1	2	1	1	0	1	0	0
1	1	1	0	0	1	2	1	1	1	2	1	1	0	1	0	0
1	1	0	0	0	1	2	0	0	0	0	0	0	0	1	1	0
1	1	0	1	1	1	1	2	0	1	2	1	1	0	2	0	0
1	1	0	0	0	1	1	0	0	0	2	1	0	0	2	2	0
1	1	0	1	1	1	2	1	0	1	0	0	0	0	1	0	0
1	1	1	0	0	1	1	0	1	1	2	1	1	0	1	0	0
1	1	0	0	0	1	2	1	0	1	2	1	1	0	2	0	0
1	1	0	0	0	1	1	0	1	0	3	1	1	1	1	1	0
1	1	0	0	0	1	1	0	0	0	2	1	0	0	2	1	0
1	1	0	1	0	1	1	0	0	0	3	1	1	1	1	0	0
1	1	1	0	1	1	0	1	0	1	2	1	1	0	1	0	0
0	1	0	0	0	1	0	0	0	0	2	1	1	0	1	0	0
1	1	0	0	1	1	1	0	0	0	2	1	1	0	2	0	0
1	1	0	0	0	1	1	1	0	1	2	1	1	0	2	0	0
1	1	0	0	0	1	1	1	0	1	2	1	1	0	1	0	0
1	1	0	1	1	1	0	1	0	1	2	1	1	0	1	0	0
1	1	0	0	0	1	1	0	0	0	2	1	1	0	2	0	0
1	1	1	0	1	1	1	1	0	1	2	1	1	0	2	0	0
1	1	0	0	0	0	1	0	0	0	2	1	1	0	1	0	0
1	1	0	0	0	1	1	1	0	1	2	1	1	0	2	0	0
0	1	0	0	1	1	1	1	0	1	2	1	1	0	2	2	0
1	1	0	1	0	1	2	0	0	0	0	0	0	0	1	0	0
1	1	0	0	0	1	1	0	0	0	2	1	1	0	1	0	0
1	1	0	0	0	1	2	2	1	2	0	0	0	0	1	0	0
1	0	1	1	1	1	1	1	1	1	2	1	1	0	1	0	0
1	1	0	0	0	1	1	0	0	0	2	1	1	0	1	0	0
1	1	0	0	1	1	0	2	1	2	2	1	1	0	1	0	0
1	1	1	0	0	1	2	1	0	1	0	0	0	0	1	0	0
1	1	0	1	0	1	2	1	1	1	2	1	1	0	2	0	0
1	1	0	1	0	1	2	0	1	1	0	0	0	0	1	0	0
1	1	0	0	0	1	0	0	0	0	2	1	0	0	1	0	0
1	1	1	0	0	1	1	2	2	2	2	1	1	0	1	1	0
1	1	0	1	0	1	1	0	0	0	3	1	0	1	2	0	0
0	1	1	1	1	1	0	0	1	0	2	1	1	0	1	0	0
1	1	0	1	1	1	1	1	2	2	2	1	1	0	1	0	0
1	1	1	0	0	1	0	0	3	2	2	1	0	0	2	0	0
1	1	0	0	0	1	0	0	0	0	2	1	1	0	1	0	0
1	1	0	0	0	1	2	1	0	1	2	1	1	0	2	0	0
1	1	1	0	0	1	0	0	0	0	2	1	1	0	2	0	0
1	1	1	0	1	1	1	0	0	0	3	1	1	1	2	0	0
1	1	0	0	0	1	1	1	0	1	2	1	1	0	1	0	0
1	1	1	0	0	1	1	0	0	0	2	1	1	0	2	0	0
1	1	0	0	0	1	0	0	0	0	2	1	1	0	2	0	0
1	1	1	0	1	1	1	2	0	1	2	1	1	0	2	0	0
1	1	1	0	1	1	1	0	0	0	2	1	1	0	1	0	0
1	1	0	1	1	1	1	0	1	1	2	1	1	0	1	0	0
1	1	0	0	0	1	1	0	0	0	2	1	1	0	1	2	0
1	1	0	0	0	0	0	0	0	0	2	1	1	0	1	0	0
1	1	0	0	0	1	2	1	0	1	3	1	1	1	1	0	0
1	1	0	0	0	1	1	0	0	0	0	0	0	0	1	0	0
1	1	0	1	1	1	1	3	3	2	3	1	1	1	2	1	0
1	1	1	0	0	1	1	0	0	0	2	1	1	0	1	0	0
1	1	0	0	0	1	0	0	0	0	2	1	1	0	1	0	0
1	1	0	0	0	1	1	0	0	0	2	1	1	0	2	0	0
1	1	0	1	0	1	2	0	0	0	1	0	0	1	2	0	0
1	1	0	0	1	1	0	0	0	0	2	1	1	0	1	0	0
1	1	0	0	1	1	1	0	0	0	2	1	1	0	2	0	0
1	1	0	1	1	1	1	0	0	0	2	1	1	0	2	0	0
1	1	0	0	0	1	1	1	0	3	2	1	1	0	1	0	0
1	1	1	1	1	1	1	0	1	1	2	1	1	0	2	0	0
1	1	0	0	1	1	0	0	0	0	2	1	1	0	1	0	0
1	1	0	0	1	1	2	1	0	1	2	1	1	0	2	1	0
1	1	0	0	0	1	0	0	0	0	2	1	1	0	2	0	0
1	1	0	0	1	1	1	0	0	0	2	1	1	0	1	0	0
1	1	0	0	0	1	0	1	0	1	2	1	1	0	2	0	0
1	1	0	0	0	1	1	0	0	0	2	1	1	0	1	0	0
1	1	1	0	1	1	1	0	0	0	2	1	1	0	2	0	0
1	1	0	0	0	1	2	0	0	0	2	1	1	0	1	0	0
1	1	0	0	0	0	1	3	1	2	2	1	1	0	2	1	0
1	1	1	0	1	1	1	0	0	0	2	1	1	0	1	1	0
1	1	1	0	1	1	1	0	0	0	1	0	0	1	2	0	0
1	1	1	1	0	1	2	1	0	1	2	1	1	0	1	1	0
1	1	0	1	0	1	1	1	1	1	2	1	0	0	1	0	0
1	1	1	0	0	1	0	0	0	0	2	1	0	0	2	0	0
1	1	1	0	1	1	1	0	0	0	2	1	1	0	2	0	0
1	1	1	0	0	1	2	1	0	1	2	1	1	0	2	2	0
1	1	0	0	0	1	2	3	1	2	3	1	1	1	1	1	0
1	1	0	0	1	1	0	0	0	0	2	1	0	0	1	0	0
1	1	1	0	1	1	1	1	0	1	2	1	1	0	2	0	0
1	1	0	0	1	1	1	1	2	2	2	1	0	0	1	0	0
1	1	0	0	0	1	1	1	1	1	2	1	1	0	1	0	0
1	1	0	0	0	1	1	1	0	1	2	1	1	0	1	1	0
1	1	0	0	1	1	2	0	0	0	1	0	0	1	1	0	0
1	1	0	0	0	1	2	1	0	1	2	1	0	0	1	0	0
1	1	0	0	0	1	0	3	0	2	2	1	1	0	1	1	0
1	1	0	1	0	1	2	1	2	3	0	0	0	0	2	0	0
1	1	0	0	0	1	2	0	0	0	2	1	0	0	2	1	0
1	1	0	0	0	1	0	0	0	0	2	1	1	0	2	1	0
1	1	0	0	0	1	1	0	0	0	2	1	1	0	1	0	0
1	1	0	0	0	1	0	0	0	0	2	1	1	0	2	0	0
1	1	1	1	1	1	2	0	0	0	2	1	1	0	1	0	0
1	1	1	0	0	1	0	1	1	1	2	1	1	0	2	0	0
1	1	0	0	0	1	1	0	0	0	0	0	0	0	2	0	0
1	1	1	1	0	1	1	0	1	1	2	1	1	0	1	0	0
1	1	1	0	0	1	1	0	0	0	2	1	1	0	2	1	0
1	1	1	0	0	1	1	0	0	0	2	1	1	0	1	1	0
1	1	1	1	1	1	2	3	2	2	2	1	1	0	1	1	0
1	1	1	0	1	1	1	1	0	1	2	1	1	0	1	0	0
1	1	0	0	1	1	0	0	0	0	2	1	1	0	1	0	0
1	1	1	0	1	1	2	1	0	1	0	0	0	0	1	2	0
1	1	0	0	1	1	1	0	0	0	2	1	1	0	1	0	0
1	1	0	0	1	0	0	0	0	0	2	1	1	0	2	1	0
0	1	1	1	1	1	0	3	2	2	2	1	1	0	1	0	0
1	1	1	1	0	1	1	0	0	0	0	0	0	0	1	2	0
1	1	1	1	1	1	2	1	0	1	2	1	1	0	1	0	0
1	1	0	0	0	1	0	0	0	0	2	1	1	0	2	0	0
1	1	0	0	0	1	2	1	0	1	3	1	0	1	2	0	0
1	1	0	0	1	1	1	0	0	0	2	1	1	0	2	0	0
1	1	1	1	1	1	2	1	0	1	2	1	1	0	2	0	0
1	1	0	0	0	1	1	1	0	1	2	1	1	0	2	0	0
1	1	0	0	1	1	0	0	0	0	2	1	1	0	2	0	0
1	1	0	0	1	1	0	1	0	1	2	1	1	0	2	2	0
1	1	1	0	1	0	2	3	2	2	0	0	0	0	1	0	0
1	1	1	0	0	1	1	3	0	2	2	1	1	0	1	0	0
1	1	0	0	1	1	0	0	0	0	2	1	0	0	1	0	0
1	1	0	0	1	1	1	0	0	0	2	1	1	0	1	0	0
1	1	1	1	1	1	2	1	0	1	2	1	0	0	1	0	0
1	1	0	0	0	0	1	3	3	3	2	1	0	0	2	0	0
1	1	0	0	0	1	2	1	0	1	2	1	1	0	1	1	0
1	1	1	0	1	1	0	0	0	0	2	1	0	0	2	1	0
1	1	0	0	0	1	1	0	0	0	2	1	0	0	1	0	0
1	1	0	0	1	1	1	0	0	0	2	1	1	0	1	0	0
1	1	0	0	1	1	2	0	0	0	1	0	0	1	2	0	0
1	1	1	0	0	1	0	1	0	1	2	1	1	0	2	1	0
1	1	0	0	0	1	1	0	0	0	2	1	0	0	2	0	0
1	1	1	0	1	1	1	0	0	0	2	1	1	0	1	1	0
1	1	0	0	1	1	2	0	0	0	2	1	1	0	2	0	0
1	1	0	0	0	1	0	0	0	0	2	1	1	0	2	0	0
1	1	1	0	1	1	1	1	1	1	2	1	1	0	2	0	0
1	1	0	0	0	1	0	0	0	0	2	1	1	0	1	2	0
1	1	1	1	0	1	0	1	0	1	2	1	1	0	1	0	0
1	1	0	0	0	1	2	1	0	1	2	1	1	0	1	0	0
1	1	1	0	0	1	1	0	0	0	0	0	0	0	1	2	0
1	1	1	1	1	1	2	1	0	1	0	0	0	0	2	0	0
1	1	0	0	0	1	1	0	0	0	2	1	1	0	2	2	0
1	1	1	1	1	1	0	2	0	1	2	1	1	0	2	0	0
1	1	0	0	1	1	2	1	0	1	3	1	1	1	1	0	0
1	1	1	1	0	1	2	0	0	0	0	0	0	0	1	0	0
1	1	1	0	0	1	0	0	0	0	2	1	1	0	2	1	0
1	1	0	0	0	1	1	0	0	0	2	1	1	0	2	0	0
1	1	1	1	1	1	1	0	1	1	0	0	0	0	2	0	0
1	1	0	0	1	1	0	0	0	0	2	1	1	0	1	0	0
1	1	1	1	1	1	1	1	1	1	2	1	1	0	2	1	0
1	1	0	0	0	1	1	1	0	1	2	1	1	0	1	0	0
1	1	1	0	1	1	1	0	0	0	2	1	1	0	1	1	0
0	1	0	0	1	1	2	0	0	0	3	1	1	1	1	2	0
1	1	0	0	1	1	0	0	0	0	2	1	1	0	1	0	0
1	1	1	1	1	1	2	0	0	0	3	0	1	1	1	0	0
1	1	0	0	0	1	0	2	0	1	2	1	1	0	1	0	0
1	1	0	0	0	1	1	3	3	3	2	1	1	0	1	0	0
1	1	0	1	0	1	2	0	0	0	1	0	0	1	1	1	0
1	1	1	1	0	1	1	0	1	1	2	1	1	0	2	0	0
1	1	1	1	1	1	1	1	0	1	3	1	0	1	2	2	0
1	1	0	0	0	1	1	1	0	1	2	1	1	0	1	2	0
1	1	0	0	0	1	0	2	0	1	2	1	0	0	2	0	0
1	1	0	0	0	1	0	0	0	0	2	1	1	0	2	1	0
1	1	0	0	0	1	1	0	0	0	2	1	1	0	1	2	0
1	1	1	0	0	1	1	1	0	1	2	1	1	0	2	0	0
1	1	1	0	1	1	0	0	0	0	2	1	1	0	1	0	0
1	1	1	0	1	1	0	1	1	1	2	1	0	0	2	0	0
1	1	0	0	1	1	1	0	0	0	2	1	0	0	1	0	0
1	1	0	1	0	1	1	0	1	1	1	0	0	1	2	1	0
1	1	0	1	0	1	2	1	0	1	0	0	0	0	1	1	0
1	1	1	0	0	1	0	1	2	3	2	1	1	0	1	0	0
1	1	0	0	0	1	0	0	0	0	2	1	1	0	1	0	0
1	1	0	0	1	1	0	0	0	0	2	1	1	0	1	0	0
1	1	1	0	1	1	1	0	0	0	2	1	0	0	2	1	0
1	1	0	0	1	1	0	0	0	0	2	1	1	0	2	0	0
1	1	0	0	0	1	1	0	0	0	2	1	1	0	2	1	0
1	1	1	0	0	1	0	0	0	0	2	1	1	0	2	0	0
1	1	0	0	1	1	1	0	1	1	2	1	1	0	1	0	0
1	1	0	0	0	1	1	0	0	0	3	1	1	1	2	0	0
1	1	0	0	1	1	1	1	0	1	2	1	1	0	2	0	0
1	1	0	0	1	1	0	0	0	0	2	1	1	0	2	0	0
1	1	1	1	0	1	2	0	1	1	0	0	0	0	1	0	0
1	1	1	0	1	1	1	0	0	0	2	1	1	0	1	0	0
1	1	1	1	0	1	2	1	1	1	0	0	0	0	1	1	0
1	1	0	0	0	1	0	0	0	0	2	1	1	0	2	0	0
1	1	0	0	0	1	0	0	0	0	2	1	0	0	1	0	0
1	1	1	0	0	1	1	1	0	1	3	1	1	1	1	0	0
1	1	0	0	0	1	1	0	0	0	2	1	0	0	2	0	0
1	1	1	0	0	1	1	0	1	0	2	1	1	0	1	1	0
1	1	0	0	0	1	2	0	0	0	2	1	1	0	2	1	0
1	1	1	1	1	1	2	0	1	1	2	1	1	0	1	0	0
1	1	1	1	1	1	1	0	0	0	2	1	1	0	2	0	0
1	1	0	0	1	1	1	0	0	0	2	1	1	0	2	0	0
1	1	0	0	1	1	0	0	0	0	3	1	0	1	1	0	0
1	1	1	0	0	1	1	3	1	2	2	1	1	0	2	0	0
1	1	1	0	0	1	0	1	0	1	2	1	1	0	1	0	0
1	1	0	1	1	1	1	2	1	2	2	1	1	0	1	0	0
1	1	0	1	1	1	2	1	1	1	2	1	1	0	2	0	0
1	1	1	1	1	1	1	0	1	1	2	1	1	0	1	2	0
0	1	1	1	1	1	2	0	0	0	2	1	1	0	2	0	0
1	1	0	0	0	1	1	2	1	2	2	1	1	0	1	0	0
1	1	1	1	0	1	0	0	0	0	1	0	0	1	2	0	0
1	1	0	0	0	1	1	0	0	0	2	1	1	0	1	2	0
1	1	0	0	0	1	0	0	0	0	2	1	1	0	1	0	0
1	1	0	0	1	1	0	0	1	1	2	1	1	0	1	0	0
1	1	0	0	0	1	0	1	0	1	3	1	1	1	2	0	0
1	1	0	0	0	1	2	0	0	0	2	1	1	0	2	0	0
1	1	1	0	1	1	2	0	0	0	2	1	1	0	2	0	0
1	1	1	0	1	1	0	0	0	0	2	1	1	0	2	0	0
1	1	1	0	0	1	1	0	0	0	2	1	0	0	2	0	0
1	1	0	0	0	1	1	0	0	0	2	1	1	0	1	0	0
1	1	1	0	1	1	1	0	0	0	2	1	1	0	2	0	0
1	1	0	0	0	1	0	0	0	0	2	1	1	0	2	0	0
1	1	1	0	0	1	0	0	0	0	2	1	1	0	1	0	0
1	1	0	1	1	1	2	0	0	0	3	1	1	1	2	0	0
1	1	0	0	0	1	1	0	0	0	2	1	1	0	1	0	0
1	1	0	1	0	1	1	1	2	2	2	1	1	0	1	1	0
1	1	0	0	0	1	1	0	0	0	2	1	1	0	1	0	0
1	1	0	1	0	1	2	0	0	0	0	0	0	0	2	0	0
1	1	1	0	0	0	2	3	0	3	3	1	1	1	1	1	0
1	1	1	0	1	1	1	0	0	0	2	1	1	0	2	0	0
1	1	0	0	0	0	2	3	3	3	2	1	1	0	2	0	0
1	1	0	0	1	1	1	0	0	0	2	1	1	0	1	0	0
1	1	1	0	1	1	1	0	0	0	2	1	1	0	1	0	0
1	1	1	1	1	1	1	2	0	1	2	1	1	0	2	2	0
1	1	1	0	0	1	2	0	0	0	2	1	0	0	1	0	0
1	1	0	0	0	1	1	1	0	1	2	1	1	0	1	0	0
1	1	1	0	1	1	0	1	0	1	2	1	1	0	1	0	0
1	1	1	0	1	1	2	0	0	0	2	1	0	0	2	1	0
1	1	0	1	1	0	2	1	3	2	2	1	0	0	2	0	0
1	1	0	0	1	1	0	0	0	0	2	1	0	0	1	0	0
1	1	1	0	0	1	1	2	0	1	2	1	1	0	1	0	0
1	1	1	0	0	1	2	1	0	1	0	0	0	0	1	0	0
1	1	1	0	0	1	0	0	0	0	2	1	1	0	2	0	0
1	1	1	0	0	1	0	0	0	0	2	1	1	0	2	0	0
1	1	1	0	0	1	0	1	0	1	2	1	1	0	2	0	0
1	1	0	0	1	0	1	1	0	1	2	1	1	0	1	0	0
1	1	0	0	0	0	1	1	0	1	3	1	1	1	2	1	0
1	1	0	0	1	1	2	0	0	0	0	0	0	0	1	0	0
1	1	1	0	1	1	2	1	0	1	2	1	1	0	1	1	0
1	1	1	0	0	1	1	0	0	0	2	1	1	0	2	0	0
1	1	0	0	0	1	1	0	0	0	2	1	1	0	1	2	0
1	1	0	0	0	1	1	0	0	0	2	1	1	0	2	0	0
1	1	1	0	0	1	1	0	0	0	2	1	1	0	2	0	0
1	1	0	1	0	1	2	1	0	1	2	1	1	0	2	0	0
1	1	0	0	1	1	0	0	0	0	2	1	1	0	2	0	0
1	1	0	0	1	0	1	1	0	3	2	1	1	0	1	0	0
1	1	0	0	0	1	0	0	0	0	2	1	1	0	2	0	0
1	1	1	0	0	1	1	1	0	1	2	1	1	0	1	0	0
1	1	0	0	1	1	0	0	1	3	2	1	1	0	2	0	0
1	1	1	1	1	1	2	1	1	1	2	1	1	0	1	0	0
1	1	0	0	0	0	1	1	0	3	2	1	0	0	2	0	0
1	1	0	0	1	1	2	0	0	0	0	0	0	0	2	0	0
1	1	0	0	0	1	1	1	0	1	2	1	1	0	2	0	0
1	1	1	0	0	1	0	0	0	0	2	1	1	0	1	0	0
1	1	1	1	0	1	1	1	0	1	3	1	0	1	1	1	0
1	1	0	0	1	1	1	0	0	0	2	1	1	0	1	0	0
1	1	0	1	0	1	0	2	0	1	2	1	0	0	1	0	0
1	1	0	0	0	1	0	0	0	0	2	1	1	0	1	1	0
1	1	1	1	0	1	2	2	0	1	0	0	0	0	1	1	0
1	1	0	0	0	1	1	0	1	1	2	1	1	0	1	1	0
1	1	1	0	1	1	0	1	1	1	2	1	1	0	2	0	0
1	1	0	0	0	1	1	0	0	0	2	1	1	0	1	0	0
1	1	0	0	0	1	1	1	0	1	2	1	1	0	2	0	0
1	1	1	0	1	1	1	0	0	0	2	1	1	0	2	0	0
1	1	1	0	1	1	0	0	0	0	2	1	1	0	2	0	0
1	1	0	0	1	1	0	0	0	0	2	1	1	0	1	0	0
1	1	0	0	1	1	0	0	0	0	2	1	1	0	2	0	0
1	1	1	0	0	0	1	0	0	3	2	1	1	0	1	0	0
1	1	0	1	0	1	1	1	2	2	2	1	1	0	1	0	0
1	1	0	1	1	1	1	0	0	0	2	1	0	0	1	0	0
1	1	0	0	0	1	1	1	0	1	2	1	1	0	1	0	0
1	1	0	0	1	1	1	1	0	1	2	1	1	0	1	0	0
1	1	1	1	1	1	1	1	0	1	0	0	0	0	1	2	0
1	1	1	0	1	1	1	0	0	0	2	1	1	0	1	2	0
1	1	1	0	0	1	1	1	0	1	2	1	1	0	1	0	0
1	1	1	0	0	0	1	3	0	3	2	1	0	0	1	0	0
1	1	1	0	0	1	1	0	0	0	2	1	0	0	2	1	0
1	1	1	1	1	1	2	1	0	1	0	0	0	0	2	1	0
1	1	0	0	0	1	0	0	0	0	2	1	1	0	1	0	0
1	1	0	0	0	1	0	0	0	0	2	1	1	0	1	0	0
1	1	0	1	1	1	1	1	0	1	2	1	1	0	1	0	0
1	1	1	0	0	1	0	1	0	1	2	1	1	0	2	0	0
1	1	0	0	0	0	0	0	0	0	2	1	0	0	2	0	0
1	1	0	0	1	1	1	1	0	1	2	1	1	0	2	2	0
1	1	0	0	1	1	0	0	0	0	2	1	0	0	2	1	0
1	1	0	0	1	1	0	0	1	1	1	0	0	1	1	2	0
1	1	0	0	0	1	2	0	0	0	3	1	1	1	2	1	0
1	1	1	0	0	1	1	0	0	0	2	1	1	0	1	0	0
1	1	0	0	1	1	1	0	0	0	2	1	1	0	2	2	0
1	1	1	0	0	1	1	1	0	1	0	0	0	0	1	0	0
1	1	0	0	1	1	0	0	0	0	2	1	1	0	1	0	0
0	1	0	0	0	1	2	0	0	0	1	0	0	1	2	0	0
1	1	0	1	0	1	1	0	1	1	0	0	0	0	2	0	0
1	1	0	1	0	1	1	0	0	0	2	1	1	0	1	0	0
1	1	0	0	0	1	0	1	1	1	2	1	1	0	2	0	0
1	1	0	0	1	0	1	1	0	1	2	1	0	0	1	0	0
1	1	1	0	0	1	0	0	0	0	2	1	1	0	1	0	0
1	1	1	0	0	1	0	0	0	0	2	1	1	0	2	0	0
1	1	1	1	0	1	0	0	2	2	2	1	1	0	2	0	0
1	1	0	0	1	1	0	0	0	0	2	1	1	0	2	0	0
1	1	0	0	0	1	1	0	0	0	2	1	1	0	2	0	0
1	1	0	0	1	1	2	0	0	0	0	0	0	0	1	0	0
1	1	1	0	1	1	0	0	0	0	2	1	1	0	1	1	0
1	1	0	1	1	1	1	1	1	1	2	1	1	0	2	1	0
1	1	1	1	0	1	0	2	0	1	2	1	1	0	1	0	0
1	1	0	0	0	1	0	0	0	0	2	1	1	0	2	0	0
1	1	1	1	1	1	1	0	0	0	3	1	0	1	2	0	0
1	1	0	0	0	1	0	0	0	0	2	1	1	0	2	0	0
0	1	0	0	1	1	1	0	0	0	2	1	1	0	2	0	0
1	1	1	1	0	1	1	1	0	1	2	1	1	0	1	1	0
1	1	0	0	0	1	1	0	0	0	2	1	0	0	2	0	0
1	1	0	0	0	1	1	0	0	0	2	1	1	0	2	0	0
1	1	0	1	1	1	2	0	0	0	1	0	0	1	2	0	0
1	1	1	0	1	1	0	0	0	0	2	1	1	0	1	0	0
1	1	0	0	1	1	0	0	0	0	2	1	0	0	2	1	0
1	1	1	0	0	1	0	0	0	0	2	1	1	0	2	1	0
1	1	1	0	0	1	1	0	0	0	2	1	1	0	2	0	0
1	1	0	1	0	1	2	1	0	1	0	0	0	0	1	2	0
1	1	1	0	0	1	0	0	0	0	2	1	1	0	2	0	0
1	1	1	1	1	1	2	0	0	0	2	1	1	0	2	0	0
1	1	1	0	0	1	0	0	0	0	2	1	1	0	2	0	0
1	1	1	1	1	1	2	1	2	2	2	1	0	0	1	0	0
1	1	0	1	0	1	2	0	1	1	0	0	0	0	2	0	0
1	1	0	0	0	0	1	1	0	1	3	1	1	1	2	1	0
1	1	0	0	0	0	1	1	0	1	2	1	1	0	1	1	0
1	1	0	0	1	1	1	0	0	0	2	1	0	0	2	0	0
1	1	1	0	0	1	1	0	0	0	2	1	1	0	2	0	0
1	1	0	0	0	1	0	0	0	0	2	1	1	0	2	0	0
1	1	0	0	0	1	2	0	0	0	2	1	1	0	2	0	0
1	1	0	0	1	1	1	0	0	0	2	1	1	0	1	0	0
1	1	0	0	0	1	0	1	0	1	2	1	1	0	2	2	0
1	1	0	0	0	1	0	0	0	0	2	1	1	0	2	2	0
1	1	0	0	0	1	0	0	0	0	0	0	0	0	1	0	0
1	1	0	0	1	1	1	1	0	1	2	1	0	0	2	1	0
1	1	0	0	1	1	0	0	0	0	2	1	1	0	1	1	0
1	1	1	1	1	1	1	3	1	2	2	1	1	0	2	0	0
1	1	1	0	1	1	0	0	1	1	2	1	1	0	2	0	0
1	1	1	1	1	1	2	1	1	1	0	0	0	0	2	2	0
1	1	0	0	0	1	1	0	0	0	2	1	1	0	2	0	0
1	1	0	1	1	1	2	0	1	1	0	0	0	0	1	2	0
1	1	0	0	1	1	0	0	0	0	2	1	1	0	2	0	0
1	1	1	0	0	1	1	1	0	1	2	1	1	0	1	0	0
1	1	0	0	0	1	0	0	0	0	2	1	1	0	2	0	0
1	1	0	0	0	1	0	0	0	0	2	1	0	0	2	1	0
1	1	0	1	1	1	2	0	0	0	1	0	0	1	1	2	0
1	1	0	1	0	1	2	3	1	2	3	1	0	1	1	1	0
1	1	1	0	0	1	1	0	0	0	2	1	1	0	2	2	0
1	1	1	0	1	1	0	0	0	0	2	1	1	0	2	0	0
1	1	1	0	0	1	0	0	0	0	2	1	1	0	1	1	0
1	1	0	0	1	1	1	2	0	1	2	1	1	0	2	2	0
1	1	0	0	0	1	2	1	0	1	2	1	1	0	1	0	0
1	1	0	0	0	1	0	0	0	0	2	1	1	0	1	0	0
1	1	0	1	1	1	1	1	0	1	2	1	1	0	2	0	0
1	1	0	0	0	1	1	0	0	0	2	1	1	0	2	0	0
1	1	1	0	0	1	1	0	0	0	2	1	1	0	2	0	0
1	1	0	0	1	1	2	2	1	2	2	1	1	0	2	0	0
1	1	0	0	0	1	1	0	0	0	2	1	1	0	2	0	0
1	1	0	0	0	1	1	1	0	1	2	1	1	0	1	0	0
1	1	0	0	1	1	1	0	0	0	2	1	1	0	1	0	0
1	1	1	1	1	1	2	3	1	2	2	1	1	0	1	0	0
1	1	0	1	1	1	2	0	1	0	0	0	0	0	1	0	0
1	1	0	0	1	1	1	1	1	1	3	1	1	1	1	0	0
1	1	0	1	0	0	1	1	0	1	3	1	1	1	1	0	0
1	1	1	1	1	1	2	1	3	2	2	1	1	0	1	2	0
1	1	0	0	0	1	1	0	0	0	3	1	1	1	1	0	0
1	1	1	0	1	1	1	0	1	0	2	1	1	0	2	0	0
1	1	0	0	0	1	0	0	0	0	2	1	1	0	1	0	0
1	1	1	0	0	1	1	0	0	0	2	1	1	0	1	0	0
1	1	1	0	0	1	1	1	0	1	2	1	0	0	2	0	0
1	1	0	0	1	1	1	1	0	1	2	1	1	0	1	2	0
1	1	0	1	1	1	2	0	1	1	0	0	0	0	1	1	0
1	1	0	0	1	1	1	1	0	1	2	1	1	0	2	0	0
1	1	1	0	1	1	1	1	0	1	2	1	1	0	2	0	0
1	1	1	0	1	1	1	0	0	0	2	1	1	0	1	0	0
1	1	1	0	1	1	0	0	0	0	2	1	1	0	1	0	0
1	1	1	1	0	1	2	0	0	0	0	0	0	0	2	1	0
1	1	0	0	1	1	0	0	0	0	2	1	1	0	2	0	0
1	1	0	0	0	1	1	0	0	0	2	1	0	0	2	1	0
1	1	0	1	1	1	2	0	0	0	0	0	0	0	2	0	0
1	1	0	0	1	1	0	0	0	0	2	1	1	0	2	0	0
1	1	0	0	1	1	0	0	0	0	2	1	0	0	1	0	0
1	1	1	0	0	0	2	0	0	3	0	0	0	0	2	1	0
1	1	0	0	1	1	1	1	0	1	2	1	1	0	2	0	0
1	1	0	0	0	1	1	0	0	0	2	1	0	0	2	0	0
1	1	0	0	0	1	1	1	0	1	2	1	1	0	1	0	0
1	1	0	0	0	1	1	0	0	0	2	1	1	0	2	0	0
0	1	0	0	1	1	1	0	0	0	2	1	1	0	1	0	0
1	1	0	0	0	1	1	0	3	2	2	1	1	0	2	0	0
1	1	0	0	0	1	1	0	0	0	2	1	1	0	1	0	0
1	1	0	0	0	1	0	0	0	0	3	1	0	1	1	0	0
1	1	0	0	1	1	0	0	0	0	2	1	1	0	1	2	0
1	1	0	1	0	1	1	1	0	1	1	0	0	1	1	0	0
1	1	0	1	1	1	2	1	0	1	0	0	0	0	2	1	0
1	1	1	1	0	1	2	0	1	1	2	0	1	0	1	1	0
0	1	1	1	1	1	2	3	3	2	2	1	1	0	1	0	0
1	1	0	0	1	1	2	0	0	0	2	1	0	0	2	0	0
1	1	0	0	0	1	1	0	0	0	2	1	1	0	2	0	0
1	1	1	1	0	1	1	0	0	0	2	1	1	0	1	0	0
1	1	1	0	0	1	1	0	0	0	2	1	1	0	2	1	0
1	1	0	0	0	1	1	1	1	1	2	1	1	0	2	2	0
1	1	0	0	0	1	0	0	0	0	2	1	1	0	2	0	0
1	1	0	0	0	1	2	1	0	1	2	1	1	0	1	0	0
0	1	0	0	1	1	1	0	0	0	2	1	1	0	1	0	0
0	1	0	0	1	1	1	0	0	0	2	1	1	0	2	0	0
1	1	0	0	0	1	1	0	0	0	2	1	1	0	1	0	0
1	1	0	0	0	1	0	0	0	0	2	1	1	0	1	0	0
1	1	0	0	1	1	1	0	0	0	2	1	1	0	2	0	0
1	1	0	0	1	1	1	0	0	0	2	1	1	0	1	0	0
1	1	1	0	0	1	0	0	0	0	2	1	1	0	2	0	0
1	1	0	0	0	1	0	2	2	2	2	1	1	0	1	0	0
1	1	0	0	1	1	2	1	0	1	2	1	1	0	2	0	0
1	1	0	0	0	1	1	1	0	1	2	1	1	0	1	0	0
1	1	0	0	0	1	0	0	0	0	2	1	1	0	2	0	0
1	1	0	0	0	1	1	1	0	1	2	1	1	0	1	0	0
1	1	1	0	1	1	1	1	1	1	2	1	1	0	2	2	0
1	1	1	1	1	1	2	3	1	2	2	1	1	0	1	2	0
1	1	1	0	0	1	0	0	0	0	2	1	1	0	1	0	0
1	1	1	0	0	1	1	1	1	1	2	1	1	0	2	0	0
1	1	0	1	0	1	2	0	1	1	2	1	1	0	2	2	0
1	1	0	0	1	1	0	0	0	0	2	1	1	0	1	0	0
1	1	1	0	1	1	1	0	0	0	2	1	1	0	1	0	0
1	1	0	0	0	1	0	0	0	0	2	1	1	0	2	0	0
1	1	1	0	0	1	1	0	0	0	2	1	1	0	1	0	0
1	1	1	0	0	1	1	0	1	1	2	1	1	0	2	0	0
1	1	0	0	0	1	0	0	0	0	2	1	0	0	1	2	0
1	1	0	0	0	1	0	0	0	0	2	1	1	0	2	0	0
0	1	1	0	1	1	0	0	1	1	2	1	1	0	1	1	0
1	1	1	1	0	1	2	0	3	2	1	0	0	1	1	0	0
1	1	0	0	1	1	1	0	0	0	2	1	1	0	2	0	0
1	1	1	1	1	1	2	1	0	1	2	1	0	0	1	1	0
1	1	1	0	1	1	2	0	0	0	2	1	0	0	1	1	0
1	1	0	1	1	1	2	1	0	1	0	0	0	0	2	1	0
1	1	1	0	0	1	0	1	1	1	2	1	1	0	1	1	0
1	1	1	0	0	1	0	0	0	0	3	1	1	1	2	0	0
1	1	0	0	0	1	1	0	0	0	2	1	1	0	2	1	0
1	1	0	0	0	1	0	0	0	0	2	1	1	0	1	0	0
1	1	0	0	0	1	0	1	0	1	2	1	1	0	1	0	0
1	1	0	0	0	1	0	0	0	0	2	1	1	0	2	0	0
0	1	1	0	1	1	0	0	0	0	2	1	1	0	1	2	0
1	1	0	0	1	0	0	0	0	0	2	1	1	0	2	2	0
0	1	0	1	0	1	2	1	0	1	0	0	0	0	1	0	0
1	1	1	0	1	1	2	1	1	1	2	1	1	0	2	0	0
1	1	0	0	1	1	1	0	0	0	2	1	1	0	1	0	0
1	1	0	0	1	1	0	0	0	0	2	1	1	0	2	2	0
1	1	1	1	1	1	2	0	0	0	0	0	0	0	1	1	0
1	1	0	0	1	1	1	0	0	0	2	1	1	0	1	0	0
0	1	0	0	1	1	2	1	0	1	0	0	0	0	1	1	0
1	1	0	0	0	1	1	0	0	0	2	1	0	0	2	0	0
1	1	1	0	1	1	0	0	0	0	2	1	1	0	2	2	0
1	1	1	0	0	1	1	0	0	0	2	1	1	0	2	0	0
1	1	0	0	0	1	0	0	0	0	2	1	1	0	2	0	0
1	1	0	0	0	1	0	0	0	0	2	1	1	0	1	0	0
1	1	1	0	0	1	1	0	1	1	2	1	1	0	1	1	0
1	1	1	0	0	1	0	0	0	0	2	1	1	0	2	0	0
1	1	1	1	0	1	2	0	0	0	3	1	1	1	1	1	0
1	1	1	0	1	1	1	0	0	0	2	1	1	0	1	0	0
1	1	0	0	0	0	1	0	0	0	2	1	1	0	2	0	0
1	1	1	0	0	1	1	1	1	1	2	1	1	0	2	0	0
1	1	0	0	1	1	0	0	0	0	2	1	1	0	2	2	0
1	1	0	0	0	1	1	0	0	0	2	1	1	0	1	2	0
1	1	0	0	1	1	1	1	1	1	2	1	0	0	1	0	0
1	1	0	1	1	1	1	0	1	1	2	1	1	0	2	0	0
1	1	0	1	1	1	0	1	1	1	2	1	1	0	1	2	0
1	1	0	0	1	0	0	1	1	1	2	1	1	0	1	0	0
1	1	0	0	0	1	1	0	0	0	2	1	0	0	1	0	0
1	1	0	0	0	1	1	0	0	0	2	1	1	0	1	1	0
1	1	1	1	1	1	1	0	2	2	2	1	1	0	1	0	0
1	1	1	0	0	0	1	0	0	0	2	1	1	0	2	0	0
1	1	1	0	0	1	1	0	0	0	2	1	1	0	2	0	0
1	1	0	0	1	1	0	0	0	0	2	1	1	0	2	0	0
1	1	1	1	1	1	0	0	1	1	2	1	1	0	2	2	0
1	1	0	0	0	1	2	0	0	0	2	1	0	0	2	0	0
1	1	1	1	0	1	0	1	1	1	2	1	0	0	2	0	0
1	1	1	0	1	1	1	0	0	0	2	1	1	0	1	0	0
1	1	1	1	1	1	2	0	0	0	3	1	1	1	2	1	0
1	1	0	0	1	1	0	0	0	0	2	1	1	0	1	0	0
1	1	1	1	1	1	1	1	1	1	2	1	1	0	1	0	0
1	1	1	1	1	1	1	0	1	1	3	1	1	1	2	0	0
1	1	1	0	1	1	1	0	0	0	2	1	1	0	2	0	0
1	1	0	0	1	1	1	0	0	0	2	1	1	0	1	0	0
1	1	1	1	0	1	0	1	1	1	3	1	0	1	2	0	0
1	1	0	0	1	1	1	0	1	0	2	1	1	0	2	2	0
1	1	0	0	1	1	2	0	0	0	2	1	1	0	2	1	0
1	1	1	1	1	1	1	0	1	0	2	1	1	0	1	0	0
1	1	1	0	0	1	0	0	1	0	2	1	1	0	2	0	0
1	1	0	1	1	1	1	0	1	1	2	1	1	0	2	2	0
1	1	0	0	1	1	0	0	0	0	2	1	1	0	1	0	0
1	1	1	0	1	1	1	1	0	1	2	1	1	0	2	0	0
1	1	0	0	1	1	0	0	1	0	2	1	1	0	1	0	0
1	1	0	0	1	1	1	0	0	0	2	1	1	0	2	0	0
1	1	0	0	1	1	1	1	0	1	2	1	1	0	2	0	0
1	1	0	0	0	1	0	1	1	1	2	1	0	0	2	0	0
1	1	1	0	1	1	1	0	0	0	3	1	1	1	2	0	0
1	1	0	1	0	1	1	0	0	0	3	1	1	1	2	0	0
1	1	1	0	0	1	0	0	0	0	2	1	0	0	2	0	0
1	1	0	1	0	1	0	0	0	0	2	1	0	0	2	2	0
1	1	0	0	1	1	0	0	0	0	2	1	0	0	1	2	0
0	1	0	0	1	1	0	2	1	2	2	1	1	0	2	1	0
1	1	1	1	1	1	1	2	3	2	2	1	1	0	1	2	0
1	1	0	0	0	0	2	3	0	2	2	1	1	0	2	0	0
1	1	1	0	1	1	1	1	0	1	2	1	1	0	2	0	0
1	1	0	0	1	1	1	0	0	0	0	0	0	0	1	0	0
1	1	1	1	1	1	1	2	2	2	2	1	1	0	2	0	0
1	1	0	0	1	1	0	0	0	0	3	1	1	1	1	0	0
1	1	0	0	1	1	2	0	1	1	2	1	1	0	1	2	0
1	1	0	0	0	1	0	0	0	0	2	1	1	0	2	1	0
1	1	0	0	1	1	2	0	0	0	2	1	1	0	2	0	0
1	1	1	1	0	1	2	1	1	1	0	0	0	0	1	2	0
1	1	1	0	0	1	1	0	1	1	2	1	1	0	1	0	0
1	1	0	0	0	1	1	1	0	1	2	1	1	0	2	0	0
1	1	0	0	1	1	0	0	0	0	2	1	1	0	2	0	0
1	1	0	0	1	1	1	0	0	0	2	1	1	0	2	0	0
1	1	0	1	1	1	1	1	2	2	2	1	0	0	2	1	0
1	1	0	0	1	1	1	0	0	0	2	1	1	0	1	0	0
1	1	0	0	1	1	1	0	0	0	2	1	1	0	1	0	0
1	1	0	1	0	1	2	1	0	1	0	0	0	0	1	0	0
1	1	1	0	0	1	0	0	0	0	2	1	1	0	1	0	0
1	1	0	0	0	1	2	2	2	2	0	0	0	0	1	0	0
1	1	0	0	0	1	2	3	0	2	2	1	1	0	2	0	0
1	1	0	0	0	1	0	1	0	1	2	1	1	0	1	0	0
1	1	1	0	0	1	2	1	2	2	1	0	0	1	1	0	0
1	1	0	0	0	1	1	0	0	0	2	1	1	0	1	0	0
1	1	0	1	0	1	1	1	1	1	0	0	0	0	1	2	0
1	1	1	0	1	1	1	0	0	0	2	1	0	0	2	1	0
1	1	0	1	0	1	2	1	0	1	2	1	0	0	1	0	0
1	1	0	0	0	1	1	0	0	0	2	1	1	0	1	0	0
1	1	1	0	0	1	1	0	0	0	2	1	1	0	2	0	0
1	1	1	0	1	1	0	0	0	0	2	1	0	0	1	0	0
1	1	0	0	1	1	2	1	0	1	0	0	0	0	1	0	0
1	1	0	0	0	1	1	0	0	0	2	1	1	0	1	1	0
1	1	0	1	1	1	2	1	0	1	2	1	0	0	2	2	0
1	1	0	0	0	1	1	0	0	0	2	1	1	0	1	0	0
1	1	1	0	1	1	0	1	0	1	2	1	1	0	1	0	0
1	1	0	0	1	1	1	1	0	1	2	1	0	0	2	0	0
1	1	0	0	0	1	1	0	0	0	0	0	0	0	2	0	0
1	1	1	0	0	1	2	0	0	0	0	0	0	0	2	0	0
1	1	0	0	0	1	2	0	0	0	2	1	0	0	1	0	0
1	1	1	0	1	1	0	0	1	0	2	1	1	0	1	0	0
1	1	1	0	1	1	1	1	1	1	2	1	1	0	1	2	0
1	1	1	1	1	1	1	1	1	1	2	1	1	0	2	0	0
1	1	0	0	1	1	0	0	0	0	2	1	1	0	2	0	0
1	1	0	0	1	1	1	0	0	0	2	1	1	0	1	0	0
1	1	0	0	0	0	0	1	0	1	2	1	1	0	1	0	0
1	1	0	1	1	1	2	0	0	0	2	1	1	0	1	0	0
1	1	0	0	1	1	0	0	0	0	2	1	0	0	2	1	0
1	1	0	0	0	1	0	0	0	0	2	1	1	0	1	0	0
1	1	0	0	1	1	1	0	0	0	2	1	1	0	1	1	0
1	1	0	1	1	1	1	0	0	0	0	0	0	0	1	0	0
1	1	1	0	0	1	0	0	0	0	2	1	1	0	1	0	0
1	1	1	1	1	1	2	1	1	1	2	1	1	0	1	0	0
1	1	1	1	1	1	1	1	0	1	2	1	1	0	2	0	0
1	1	0	0	1	1	0	0	0	0	2	1	1	0	1	0	0
1	1	1	0	0	1	2	0	0	0	2	1	1	0	1	0	0
1	1	0	0	1	1	0	0	0	0	2	1	1	0	1	0	0
1	1	1	1	0	1	1	0	1	1	0	0	0	0	2	1	0
1	1	1	0	0	1	1	0	1	1	2	1	1	0	1	1	0
1	1	0	0	0	1	1	0	0	0	2	1	1	0	2	1	0
1	1	0	0	1	1	1	0	0	0	2	1	0	0	2	0	0
1	1	0	0	1	1	2	0	0	0	0	0	0	0	1	0	0
1	1	1	0	0	1	1	0	0	0	2	1	1	0	1	0	0
1	1	1	1	0	1	0	0	1	0	3	1	0	1	2	0	0
1	1	0	1	1	1	2	0	0	0	1	0	0	1	2	0	0
1	1	0	1	0	1	1	0	1	1	0	0	0	0	1	0	0
1	1	1	0	1	1	0	0	0	0	2	1	1	0	1	1	0
1	1	1	0	0	1	1	0	0	0	2	1	0	0	1	0	0
1	1	1	0	1	1	0	0	0	0	2	1	1	0	2	1	0
1	1	0	0	0	1	0	0	0	0	2	1	1	0	1	0	0
1	1	0	1	1	1	0	1	2	2	2	1	1	0	1	0	0
1	1	1	0	0	1	1	0	0	0	0	0	0	0	1	0	0
1	1	0	0	1	1	1	0	0	0	2	1	1	0	1	0	0
1	1	1	0	0	1	1	0	0	0	2	1	1	0	2	0	0
1	1	0	0	0	1	2	0	0	0	0	0	0	0	2	1	0
1	1	0	0	0	1	1	0	0	0	2	1	1	0	1	1	0
1	1	0	1	1	1	2	1	0	1	0	0	0	0	1	1	0
0	1	1	1	0	1	2	1	1	1	2	1	0	0	2	1	0
1	1	0	0	1	1	0	0	0	0	2	1	1	0	1	0	0
1	1	1	0	0	1	1	0	0	0	2	1	1	0	1	0	0
1	1	0	0	0	0	0	1	0	3	2	1	1	0	2	0	0
1	1	0	0	0	1	0	0	0	0	2	1	1	0	1	2	0
1	1	0	0	0	1	0	0	0	0	2	1	1	0	1	0	0
1	1	0	1	1	1	2	0	0	0	1	0	0	1	2	1	0
1	1	1	0	0	1	1	1	1	1	2	1	0	0	2	0	0
1	1	0	0	0	1	0	0	0	0	2	1	1	0	2	0	0
1	1	1	0	0	1	1	0	0	0	2	1	1	0	1	0	0
1	1	0	0	0	1	0	0	0	0	2	1	1	0	2	0	0
1	1	0	0	0	1	1	0	0	0	2	1	0	0	2	0	0
1	1	1	0	1	1	1	2	1	2	2	1	1	0	1	2	0
1	1	1	0	1	1	0	0	0	0	2	1	1	0	2	0	0
1	1	1	0	0	1	0	1	1	1	2	1	1	0	1	0	0
1	1	0	0	1	1	2	0	0	0	2	1	1	0	1	0	0
1	1	0	1	0	1	1	0	0	0	3	1	0	1	1	1	0
1	1	1	0	1	1	2	0	0	0	2	1	0	0	2	2	0
1	1	0	1	1	1	1	0	1	1	2	1	1	0	1	1	0
1	1	1	1	1	1	0	1	1	1	0	0	0	0	2	0	0
1	1	0	0	0	1	0	0	0	0	2	1	1	0	1	0	0
1	1	1	0	0	1	0	0	0	0	2	1	1	0	2	0	0
0	1	0	1	1	1	2	0	0	0	2	1	1	0	1	0	0
1	1	0	0	1	1	1	0	0	0	2	1	1	0	1	0	0
1	1	0	0	1	1	0	0	0	0	2	1	1	0	1	0	0
1	1	0	0	0	1	1	0	0	0	3	1	0	1	2	1	0
1	1	0	0	1	1	0	0	0	0	2	1	1	0	1	0	0
1	1	1	0	1	1	1	0	0	0	2	1	1	0	1	0	0
1	1	0	0	1	1	1	0	0	0	2	1	1	0	2	1	0
1	1	0	1	1	1	1	0	0	0	3	1	1	1	2	2	0
1	1	0	0	0	1	0	0	0	0	2	1	1	0	2	0	0
1	1	0	0	0	1	0	0	0	0	2	1	1	0	1	0	0
1	1	0	0	0	0	1	3	0	2	2	1	1	0	2	1	0
1	1	1	0	0	1	1	1	0	1	2	1	0	0	2	1	0
1	1	1	0	1	1	1	0	0	0	2	1	1	0	1	1	0
1	1	0	0	0	1	1	0	0	0	3	1	1	1	2	0	0
1	1	0	0	0	1	1	0	0	0	2	1	1	0	1	0	0
1	1	1	0	1	1	1	0	0	0	2	1	1	0	1	0	0
1	1	0	0	1	1	2	1	0	1	2	1	1	0	1	0	0
1	1	0	0	1	1	1	1	1	1	2	1	1	0	2	0	0
1	1	0	0	0	1	1	0	0	0	2	1	1	0	2	0	0
1	1	0	0	0	1	1	0	0	0	2	1	0	0	1	0	0
1	1	0	0	0	1	1	0	0	0	2	1	1	0	1	0	0
1	1	0	1	1	1	0	0	1	1	2	1	1	0	2	0	0
1	1	0	0	1	1	1	1	0	1	2	1	1	0	1	2	0
0	1	0	1	1	1	1	1	1	1	2	1	1	0	2	0	0
1	1	1	0	1	1	1	1	0	1	2	1	1	0	2	0	0
1	1	0	0	1	1	2	2	3	2	0	0	0	0	2	0	0
1	1	0	0	0	1	0	0	0	0	2	1	1	0	2	0	0
1	1	0	0	0	1	2	0	0	0	2	1	1	0	1	1	0
1	1	0	0	0	1	0	0	0	0	2	1	1	0	2	2	0
1	1	0	1	0	1	1	1	0	1	2	1	1	0	2	1	0
1	1	1	0	0	1	1	0	0	0	2	1	1	0	2	0	0
1	1	0	1	0	1	1	0	0	0	1	0	0	1	1	2	0
1	1	0	0	1	1	1	0	0	0	2	1	1	0	2	0	0
1	1	0	0	1	1	0	0	0	0	2	1	1	0	1	0	0
1	1	0	0	1	1	2	0	0	0	2	1	1	0	1	0	0
1	1	0	0	1	1	0	0	0	0	2	1	1	0	2	0	0
1	1	1	0	0	1	1	0	0	0	2	1	0	0	2	2	0
1	1	1	0	0	1	1	1	0	1	2	1	1	0	1	0	0
1	1	1	1	0	1	2	0	0	0	2	1	0	0	2	0	0
1	1	1	1	0	1	1	0	0	0	2	1	0	0	1	1	0
1	1	1	0	0	1	1	0	0	0	2	1	1	0	1	0	0
1	1	0	1	1	0	2	1	0	3	2	1	1	0	1	0	0
1	1	1	0	0	1	1	0	0	0	2	1	1	0	1	0	0
1	1	1	0	0	1	2	1	0	1	2	1	1	0	2	0	0
1	1	1	0	1	1	0	1	1	1	2	1	1	0	2	1	0
1	1	0	0	1	1	0	0	0	0	3	1	1	1	1	2	0
1	1	1	1	1	1	0	2	3	2	2	1	1	0	2	0	0
0	1	1	1	1	1	2	2	1	2	0	0	0	0	2	1	0
1	1	1	0	1	1	0	0	0	0	2	1	1	0	1	0	0
0	1	0	0	1	1	1	0	0	0	2	1	1	0	1	1	0
0	1	0	0	1	1	1	0	0	0	2	1	1	0	2	1	0
0	1	1	1	0	1	0	0	0	0	2	1	1	0	2	1	0
1	1	1	0	0	1	1	0	0	0	2	1	1	0	1	0	0
1	1	1	0	0	1	0	0	0	0	2	1	0	0	1	1	0
1	1	0	0	0	1	1	0	0	0	2	1	1	0	1	1	0
1	1	0	0	0	1	1	0	0	0	2	1	1	0	1	2	0
1	1	1	0	1	1	1	1	0	1	2	1	1	0	1	0	0
1	1	1	0	1	1	1	0	0	0	2	1	0	0	2	1	0
1	1	0	0	0	1	0	0	0	0	2	1	1	0	1	0	0
1	1	1	1	1	1	1	0	1	1	3	1	0	1	2	0	0
1	0	0	1	1	1	1	1	0	1	2	1	1	0	1	2	0
1	1	0	0	0	1	1	1	0	1	2	1	1	0	2	1	0
1	1	0	0	0	0	1	2	0	1	2	1	0	0	1	0	0
1	1	0	1	0	1	1	0	0	0	2	1	1	0	1	2	0
1	1	0	1	0	1	0	1	0	1	2	1	0	0	2	2	0
1	1	0	1	0	1	1	1	0	1	3	1	0	1	1	1	0
1	1	0	0	1	1	0	0	0	0	2	1	1	0	1	0	0
1	1	0	0	0	1	0	0	0	0	2	1	1	0	2	0	0
1	1	1	1	1	1	0	0	0	0	2	1	0	0	1	2	0
1	1	1	0	1	1	0	0	0	0	2	1	1	0	1	0	0
1	1	1	0	1	1	1	1	0	1	2	1	1	0	1	0	0
1	1	0	0	0	0	1	0	0	0	2	1	1	0	2	0	0
1	1	0	0	1	1	0	0	0	0	2	1	1	0	1	0	0
1	1	0	0	0	1	2	1	2	2	0	0	0	0	2	2	0
1	1	0	0	0	1	1	1	0	1	2	1	1	0	1	0	0
1	1	0	1	1	0	2	1	0	1	3	1	0	1	1	0	0
0	1	0	1	0	1	2	1	1	1	3	1	1	1	2	0	0
1	1	0	0	0	1	0	0	0	0	2	1	1	0	2	0	0
1	0	0	0	0	1	1	1	0	1	2	1	1	0	1	1	0
1	1	0	0	0	1	0	0	0	0	2	1	1	0	1	0	0
1	1	0	0	0	1	0	0	1	1	2	1	1	0	2	1	0
1	1	0	1	0	1	2	0	0	0	2	1	1	0	2	0	0
1	1	0	0	0	1	2	1	0	1	0	0	0	0	2	1	0
1	1	0	1	0	0	2	1	0	3	0	0	0	0	1	1	0
1	1	1	0	0	1	1	0	0	0	3	1	1	1	2	0	0
1	1	0	0	0	1	2	1	0	1	2	1	0	0	1	0	0
1	1	1	0	0	1	1	1	1	1	2	1	1	0	2	2	0
1	1	1	0	0	1	2	1	0	1	0	0	0	0	1	0	0
1	1	1	0	0	1	0	0	0	0	2	1	1	0	2	0	0
1	1	1	0	0	1	0	0	0	0	2	1	1	0	1	0	0
1	1	0	1	1	1	0	1	1	1	2	1	1	0	2	0	0
1	1	1	0	1	1	2	1	0	1	2	1	0	0	2	2	0
1	1	0	0	1	1	1	0	0	0	2	1	0	0	1	2	0
1	1	1	0	0	1	1	0	0	0	2	1	1	0	1	1	0
1	0	0	0	1	1	2	0	0	0	2	1	1	0	1	0	0
1	1	0	0	1	1	2	0	0	0	0	0	0	0	1	0	0
1	1	1	0	0	1	1	0	1	1	2	1	1	0	2	1	0
1	1	0	0	0	1	0	0	0	0	2	1	0	0	1	1	0
1	1	1	0	1	1	1	1	1	1	2	1	1	0	1	2	0
1	1	1	1	0	1	1	1	1	1	2	1	1	0	2	1	0
1	1	0	1	1	1	1	1	0	1	2	1	1	0	1	0	0
1	1	1	1	0	1	1	2	0	1	2	1	1	0	1	0	0
1	1	0	0	1	1	0	1	0	1	3	1	1	1	1	0	0
1	1	1	0	0	1	2	1	0	1	2	1	0	0	1	0	0
1	1	0	1	0	1	2	0	1	1	1	0	0	1	1	1	0
1	1	1	0	0	1	0	0	0	0	2	1	1	0	1	0	0
1	1	0	1	0	1	1	1	0	1	2	1	1	0	1	0	0
1	1	0	1	1	1	2	1	0	1	2	1	0	0	1	0	0
1	1	1	0	1	1	0	0	0	0	2	1	1	0	1	0	0
1	1	0	0	1	1	1	0	0	0	2	1	0	0	1	0	0
1	1	0	0	1	1	1	0	0	0	2	1	1	0	1	0	0
1	1	0	0	1	1	1	0	0	0	2	1	0	0	2	0	0
1	1	1	0	1	1	1	0	1	0	2	1	1	0	1	0	0
1	1	0	0	0	1	0	0	0	0	2	1	1	0	1	1	0
0	1	1	0	1	1	1	0	0	0	2	1	1	0	2	2	0
1	1	0	0	0	0	1	0	0	0	2	1	1	0	2	0	0
1	1	0	0	0	1	1	0	0	0	3	1	0	1	1	0	0
1	1	0	0	1	1	1	0	0	0	2	1	1	0	2	0	0
1	1	0	0	1	1	1	0	0	0	2	1	1	0	2	0	0
1	1	0	0	1	1	0	0	0	0	2	1	1	0	1	0	0
0	1	0	1	0	1	2	1	0	1	1	0	0	1	2	1	0
1	1	1	1	0	1	2	0	1	1	2	1	1	0	1	0	0
1	1	0	0	0	1	1	0	0	0	2	1	1	0	2	0	0
1	1	0	0	0	1	2	1	0	1	0	0	0	0	1	0	0
1	1	0	0	0	1	1	1	0	1	2	1	1	0	2	0	0
1	1	1	0	0	1	1	0	0	0	2	1	0	0	2	1	0
1	1	1	0	1	1	0	1	0	1	2	1	1	0	1	0	0
1	1	0	0	0	1	2	3	0	2	0	0	0	0	2	1	0
1	1	0	0	0	1	2	0	0	0	2	1	1	0	2	0	0
1	1	0	0	1	1	2	0	0	0	3	1	1	1	2	0	0
1	1	1	1	1	1	1	1	2	2	2	1	1	0	1	0	0
1	1	0	0	0	1	0	0	0	0	2	1	1	0	2	1	0
1	1	0	1	1	1	2	0	1	1	2	1	1	0	1	0	0
1	1	1	0	1	1	1	1	0	1	2	1	1	0	2	0	0
1	1	0	0	0	1	1	0	0	0	2	1	1	0	2	1	0
1	1	0	0	1	1	0	0	0	0	2	1	0	0	2	0	0
1	1	1	0	0	1	0	1	0	1	2	1	0	0	1	0	0
1	1	0	1	1	1	2	1	0	1	1	0	0	1	1	0	0
1	1	0	0	1	1	1	0	0	0	2	1	1	0	2	0	0
1	1	1	0	0	1	1	0	0	0	2	1	1	0	1	0	0
1	1	1	0	1	1	1	0	0	0	2	1	0	0	1	0	0
0	1	0	1	1	1	0	1	1	1	2	0	1	0	1	2	0
1	1	0	0	0	1	0	0	0	0	2	1	1	0	1	0	0
1	1	0	0	1	1	0	1	0	1	2	1	1	0	1	0	0
1	1	1	0	1	1	2	0	0	0	3	1	1	1	1	0	0
1	1	1	0	0	1	0	0	0	0	2	1	1	0	2	0	0
1	1	0	0	1	1	1	0	0	0	2	1	1	0	1	0	0
1	1	0	0	1	1	2	0	0	0	2	1	0	0	1	0	0
